# Supplementary material for: Clinically Expired Platelet Concentrates as a Source of Extracellular Vesicles for Targeted Anti-Cancer Drug Delivery
Source: Pharmaceutics. 2023 Mar 15;15(3):953. doi: 10.3390/pharmaceutics15030953 (PMC10056378; doi:10.3390/pharmaceutics15030953)
Supplement: Supplementary file 1 [file pharmaceutics-15-00953-s001.zip]

Archive with 1 entries (1 files):
- pharmaceutics-2214821-supplementary.pdf
